# Supplementary material for: Bulbophyllum papuaense (Orchidaceae), a new species from Indonesia
Source: PhytoKeys. 2020 Jan 10;138:125–30. doi: 10.3897/phytokeys.138.38714 (PMC6968976; doi:10.3897/phytokeys.138.38714)
Supplement: XML Treatment for Bulbophyllum papuaense [file phytokeys.138.38714-treatment1.xml]

<!DOCTYPE tp:taxon-treatment
  PUBLIC "-//TaxonX//DTD Taxonomic Treatment Publishing DTD v0 20100105//EN" "tax-treatment-NSO.dtd">
<tp:taxon-treatment xmlns:tp="http://www.plazi.org/taxpub"><tp:treatment-meta><kwd-group><label>Taxon classification</label><kwd><named-content xmlns:xlink="http://www.w3.org/1999/xlink" content-type="kingdom">Plantae</named-content></kwd><kwd><named-content xmlns:xlink="http://www.w3.org/1999/xlink" content-type="order">Asparagales</named-content></kwd><kwd><named-content xmlns:xlink="http://www.w3.org/1999/xlink" content-type="family">Orchidaceae</named-content></kwd></kwd-group><mixed-citation publication-type="journal"><person-group><name><surname>Lin</surname><given-names>Dongliang</given-names></name><name><surname>Zhou</surname><given-names>Kailing</given-names></name><name><surname>Hidayat</surname><given-names>Arief</given-names></name><name><surname>Jin</surname><given-names>Xiao-Hua</given-names></name></person-group><article-title><italic><tp:taxon-name><tp:taxon-name-part taxon-name-part-type="genus" reg="Bulbophyllum">Bulbophyllum</tp:taxon-name-part> <tp:taxon-name-part taxon-name-part-type="species" reg="papuaense">papuaense</tp:taxon-name-part></tp:taxon-name></italic> (<tp:taxon-name><tp:taxon-name-part taxon-name-part-type="family">Orchidaceae</tp:taxon-name-part></tp:taxon-name>), a new species from Indonesia</article-title><source>PhytoKeys</source><day>10</day><month>1</month><year>2020</year><volume>138</volume><fpage>125</fpage><lpage>130</lpage><pub-id pub-id-type="doi">10.3897/phytokeys.138.38714</pub-id></mixed-citation></tp:treatment-meta><tp:nomenclature><tp:taxon-name><object-id xmlns:xlink="http://www.w3.org/1999/xlink" content-type="arpha" xlink:type="simple">821A9BEC-B953-5C46-8DD5-A7A8756850F5</object-id>
            <tp:taxon-name-part taxon-name-part-type="genus" reg="Bulbophyllum">Bulbophyllum</tp:taxon-name-part>
            <tp:taxon-name-part taxon-name-part-type="species" reg="papuaense">papuaense</tp:taxon-name-part>
            <object-id xmlns:xlink="http://www.w3.org/1999/xlink" content-type="ipni" xlink:type="simple">urn:lsid:ipni.org:names:77204197-1</object-id>
          </tp:taxon-name><tp:taxon-authority>X.H.Jin</tp:taxon-authority><tp:taxon-status xmlns:xlink="http://www.w3.org/1999/xlink" xlink:type="simple">sp. nov.</tp:taxon-status><xref ref-type="fig" rid="F1">Figures 1</xref><xref ref-type="fig" rid="F2">, 2</xref><xref ref-type="fig" rid="F3">, 3</xref></tp:nomenclature><tp:treatment-sec sec-type="material" id="SECID0EOEAC"><title>Type.</title><p>Indonesia. West Papua, Mokwan, Arfak Mountains, 1700–1900 m, August 16, 2016, Xiaohua Jin 17434 (holotype, BO; isotype, PE).</p></tp:treatment-sec><tp:treatment-sec sec-type="diagnosis" id="SECID0ETEAC"><title>Diagnosis.</title><p><italic><tp:taxon-name><tp:taxon-name-part taxon-name-part-type="genus" reg="Bulbophyllum">Bulbophyllum</tp:taxon-name-part> <tp:taxon-name-part taxon-name-part-type="species" reg="papuaense">papuaense</tp:taxon-name-part></tp:taxon-name></italic> is close to <italic><tp:taxon-name><tp:taxon-name-part taxon-name-part-type="genus" reg="Bulbophyllum">Bulbophyllum</tp:taxon-name-part> <tp:taxon-name-part taxon-name-part-type="species" reg="tortuosum">tortuosum</tp:taxon-name-part></tp:taxon-name></italic> and <italic><tp:taxon-name><tp:taxon-name-part taxon-name-part-type="genus" reg="Bulbophyllum">B.</tp:taxon-name-part> <tp:taxon-name-part taxon-name-part-type="species" reg="muscohaerens">muscohaerens</tp:taxon-name-part></tp:taxon-name></italic> but differs from them by having rhizome and pseudobulbs covered with papillose scales, caudate and ciliate petals, linear and ciliate lip which curve at the tip.</p><fig id="F1" position="float" orientation="portrait"><object-id xmlns:xlink="http://www.w3.org/1999/xlink" content-type="doi" xlink:type="simple">10.3897/phytokeys.138.38714.figure1</object-id><object-id xmlns:xlink="http://www.w3.org/1999/xlink" content-type="arpha" xlink:type="simple">A76D107D-0A6D-511A-899C-13DCD1D17BA9</object-id><label>Figure 1.</label><caption><p>Habit of <italic><tp:taxon-name><tp:taxon-name-part taxon-name-part-type="genus" reg="Bulbophyllum">Bulbophyllum</tp:taxon-name-part> <tp:taxon-name-part taxon-name-part-type="species" reg="papuaense">papuaense</tp:taxon-name-part></tp:taxon-name></italic>.</p></caption><graphic xmlns:xlink="http://www.w3.org/1999/xlink" xlink:href="phytokeys-138-125-g001.jpg" position="float" orientation="portrait" xlink:type="simple" id="oo_370262.jpg"><uri content-type="original_file" xlink:type="simple">https://binary.pensoft.net/fig/370262</uri></graphic></fig></tp:treatment-sec><tp:treatment-sec sec-type="description" id="SECID0ESGAC"><title>Description.</title><p>Epiphytic herb. Rhizome slender, creeping or pending with spreading roots, ca. 0.4 mm in diameter, brown, warty. Pseudobulbs elliptic, fleshy, ad-pressed to the stem, ca. 2.2 × 1.0 mm, with a long membranous sheath at base, usually 1-leaved. Leaf ca. 14 × 6.0 mm, elliptic to oval, entire, middle vein concave, apex mucronate, subsessile, young leaves green then turning reddish purple. Inflorescence solitary, usually 1-flowered, peduncle slender and short, ca. 1 mm long, base covered with long bract. Bracts tubular at base and caudate, 3–5 mm long. Flowers small, reddish purple, lateral sepals connate along their margins, together forming a somewhat boat-shaped structure, ca. 4.2 × 3.0 mm, margins entire, ciliolate in the proximal 1/2 from the base; median sepal oblong, apex attenuate to acuminate, ca. 5.5 × 2.0 mm, margin entire with obvious ciliate, 3-veined; petals much smaller than sepals, triangular and caudate, ca. 2.7 mm long, 1-veined, ciliate, apex contract to linear (caudate) and nearly 3 times as long as the basal part, margins with minutely white hairs; lip linear, recurved, dark reddish purple, ca. 2.6 mm long, with short white hairs, apex slightly widened with long and white hairs, a small triangular protuberance at base. Column white, including stelidia ca. 1.2 mm long, stelidia triangular, ca. 0.2 mm long, acute, with triangular and acute tooth along the upper margin; column foot 1 mm long; mentum cylindric, conspicuous, ca. 1 × 0.5 mm; pollinia 2.</p><fig id="F2" position="float" orientation="portrait"><object-id xmlns:xlink="http://www.w3.org/1999/xlink" content-type="doi" xlink:type="simple">10.3897/phytokeys.138.38714.figure2</object-id><object-id xmlns:xlink="http://www.w3.org/1999/xlink" content-type="arpha" xlink:type="simple">CF314465-70CA-57A0-AEF4-9FF747DCC50F</object-id><label>Figure 2.</label><caption><p>Close-up of flowers of <italic><tp:taxon-name><tp:taxon-name-part taxon-name-part-type="genus" reg="Bulbophyllum">Bulbophyllum</tp:taxon-name-part> <tp:taxon-name-part taxon-name-part-type="species" reg="papuaense">papuaense</tp:taxon-name-part></tp:taxon-name></italic>.</p></caption><graphic xmlns:xlink="http://www.w3.org/1999/xlink" xlink:href="phytokeys-138-125-g002.jpg" position="float" orientation="portrait" xlink:type="simple" id="oo_370263.jpg"><uri content-type="original_file" xlink:type="simple">https://binary.pensoft.net/fig/370263</uri></graphic></fig></tp:treatment-sec><tp:treatment-sec sec-type="ecology" id="SECID0EPHAC"><title>Ecology.</title><p><italic><tp:taxon-name><tp:taxon-name-part taxon-name-part-type="genus" reg="Bulbophyllum">Bulbophyllum</tp:taxon-name-part> <tp:taxon-name-part taxon-name-part-type="species" reg="papuaense">papuaense</tp:taxon-name-part></tp:taxon-name></italic> was discovered in broad-leaved, evergreen montane forest in Mokwan, West Papua. <italic><tp:taxon-name><tp:taxon-name-part taxon-name-part-type="genus" reg="Bulbophyllum">Bulbophyllum</tp:taxon-name-part> <tp:taxon-name-part taxon-name-part-type="species" reg="papuaense">papuaense</tp:taxon-name-part></tp:taxon-name></italic> is epiphytic on trunks or shrub in humid and shady areas in montane forest. Plants are tiny and grow usually with moss. Our observation indicated that it was in full bloom in August. <italic><tp:taxon-name><tp:taxon-name-part taxon-name-part-type="genus" reg="Bulbophyllum">Bulbophyllum</tp:taxon-name-part> <tp:taxon-name-part taxon-name-part-type="species" reg="papuaense">papuaense</tp:taxon-name-part></tp:taxon-name></italic> is only known from the type locality.</p></tp:treatment-sec><tp:treatment-sec sec-type="conservation status" id="SECID0EWIAC"><title>Conservation status.</title><p>The tropical montane rain forest is well protected in Mokwan region. However, the rain forest is very difficult to reach due to poor transportation. Our examination in BO and Herbarium of Universitas Papua (Manokwari) did not find other collections of this species. Therefore, this new species is currently considered as DD.</p></tp:treatment-sec><tp:treatment-sec sec-type="etymology" id="SECID0E2IAC"><title>Etymology.</title><p>The name derives from the Papua, where the new species was discovered.</p></tp:treatment-sec><tp:treatment-sec sec-type="Taxonomic notes" id="SECID0EAJAC"><title>Taxonomic notes.</title><p><italic><tp:taxon-name><tp:taxon-name-part taxon-name-part-type="genus" reg="Bulbophyllum">Bulbophyllum</tp:taxon-name-part> <tp:taxon-name-part taxon-name-part-type="species" reg="papuaense">papuaense</tp:taxon-name-part></tp:taxon-name></italic> belongs to sect. <tp:taxon-name><tp:taxon-name-part taxon-name-part-type="section" reg="Oxysepala">Oxysepala</tp:taxon-name-part></tp:taxon-name> which is often characterized by 1-flowered inflorescence, lateral sepals connate, basal node of pedicel near at same level with the attachment of floral bract (<xref ref-type="bibr" rid="B11">Vermeulen et al. 2015</xref>). <italic><tp:taxon-name><tp:taxon-name-part taxon-name-part-type="genus" reg="Bulbophyllum">Bulbophyllum</tp:taxon-name-part> <tp:taxon-name-part taxon-name-part-type="species" reg="papuaense">papuaense</tp:taxon-name-part></tp:taxon-name></italic> is a distinctive species in sect. <tp:taxon-name><tp:taxon-name-part taxon-name-part-type="section" reg="Oxysepala">Oxysepala</tp:taxon-name-part></tp:taxon-name> and easily differs from its relatives by its morphological characters, such as the rhizome with warty scales, caudate and ciliate petals, linear lip recurve and with white hairs.</p><fig id="F3" position="float" orientation="portrait"><object-id xmlns:xlink="http://www.w3.org/1999/xlink" content-type="doi" xlink:type="simple">10.3897/phytokeys.138.38714.figure3</object-id><object-id xmlns:xlink="http://www.w3.org/1999/xlink" content-type="arpha" xlink:type="simple">45DB976D-2C85-5F51-9454-6E5AE198FC02</object-id><label>Figure 3.</label><caption><p>Color drawing of <italic><tp:taxon-name><tp:taxon-name-part taxon-name-part-type="genus" reg="Bulbophyllum">Bulbophyllum</tp:taxon-name-part> <tp:taxon-name-part taxon-name-part-type="species" reg="papuaense">papuaense</tp:taxon-name-part></tp:taxon-name></italic><bold>A</bold> Plants <bold>B</bold> front view of flower <bold>C</bold> lateral view of flower.</p></caption><graphic xmlns:xlink="http://www.w3.org/1999/xlink" xlink:href="phytokeys-138-125-g003.jpg" position="float" orientation="portrait" xlink:type="simple" id="oo_370264.jpg"><uri content-type="original_file" xlink:type="simple">https://binary.pensoft.net/fig/370264</uri></graphic></fig></tp:treatment-sec><ref-list><ref id="B11"><mixed-citation xmlns:xlink="http://www.w3.org/1999/xlink" xlink:type="simple"><person-group><name name-style="western"><surname>Vermeulen</surname><given-names>JJ</given-names></name><name name-style="western"><surname>O’Byrne</surname><given-names>P</given-names></name><name name-style="western"><surname>Lamb</surname><given-names>A</given-names></name></person-group> (<year>2015</year>) <italic><tp:taxon-name><tp:taxon-name-part taxon-name-part-type="genus">Bulbophyllum</tp:taxon-name-part></tp:taxon-name></italic> of Borneo. Natural History Publications (Borneo), Kota Kinabalu, 99–103.</mixed-citation></ref></ref-list></tp:taxon-treatment>
